# Supplementary material for: MR findings of microvascular perfusion in infarcted and remote myocardium early after successful primary PCI
Source: PLoS One. 2018 Nov 9;13(11):e0206723. doi: 10.1371/journal.pone.0206723 (PMC6226160; doi:10.1371/journal.pone.0206723)
Supplement: S1 Table — (XLSX) [file pone.0206723.s002.xlsx]

## Sheet: Sheet1
Postconditioning	MR Day	EDV	ESV	EF	Area at risk	MVO	Hemorrhage	SI left ventricle	TTP remote	TTP infarct	MCE remote	MCE infarct	Infarct volume	Relative infarct volume	Myocardial Salvage	1-3 vessel disease	IRA	TIMI flow post	Symptom-to-balloon time	Door-to-balloon time	Thrombectomy	Treated dyslipedemia	Peak troponin	Treated diabetes	Smoking status
0	2	143	52	64	30	0	0	2469	15	12	121.65	126.46	5	3	72.04	2	1	3	100	26	0	0	514	0	1
1	2	248	161	35	44	1	1	2898	23	21	134.19	137.73	54	27	31.95	1	1	3	214	36	0	1	18505	0	1
0	1	225	126	44	55	1	1	2297	18	16	137.16	121.47	61	32	32.67	1	1	3	125	40	0	0	13087	0	1
1	2	190	101	47	49	1	1	1561	20	20	31.54	25.61	46	28	12.88	1	1	3	199	39	0	0	18458	0	1
1	2	113	46	59		0	0	2367	11	13	168.22	162.58	15	16		1	3	3	237	36	0	0	5414	0	1
0	3	147	57	61	23	0	0	2175	20	20	101.87	46.81	7	5	57.02	3	1	3	91	51	0	0	758	0	1
1	3	123	50	59	29	0	0	3515	14	16	102.03	88.16	9	9	55.33	3	3	3	81	29	0	0	2377	0	1
0	3	139	60	57	56	1	1	2939	11	13	158.88	96.5	49	46	6.23	2	1	3	275	32	0	1	13452	0	1
1	3	133	45	66	55	0	0	4019	10	12	91.46	113.3	12	14	61.41	1	1	3	145	31	0	0	2358	0	1
1	3	109	56	49	30	0	0	3620	14	15	149.16	43.51	10	11	53.69	1	3	3	110	45	0	1	3848	0	0
0	2	188	94	50	41	0	0	2313	17	19	79.01	79.17	11	7	49.51	1	3	3	139	29	0	1	3375	0	1
0	2	117	47	60	49	0	0	3598	11	13	96.51	71.16	25	21	28.45	1	1	3	272	42	0	0	5122	0	1
1	2	128	59	54	66	0	1	3350	17	15	91.48	59.72	35	23	43.89	2	2	3	220	25	1	0	4838	0	1
0	1	185	64	65		1	0	2293	13	12	59.42	48.05	17	11		1	3	3	166	31	0	0	4856	0	1
0	2	140	68	51	59	1	1	2939	8	9	136.9	99.47	14	16	46.67	1	1	3	110	39	0	0	3877	0	1
1	2	147	74	50	30	0	1	4116	21	23	72.34	69.17	13	13	5.32	1	3	3	183	54	0	0	4221	0	0
1	1	118	54	55	32	0	0	2639	13	13	82.19	68.14	12	10	9.91	1	2	3	219	61	0	0	2307	0	0
0	3	154	81	47	33	0	0	3312	16	19	62.15	57.83	16	11	30.18	1	3	3	302	39	0	0	7573	0	0
1	1	197	110	44	24	0	0	3282	18	20	264.23	158.4	15	12	34.3	1	2	3	130	35	0	0	6153	0	0
0	1	137	57	59	40	0	0	4020	17	19	152.22	161.94	13	13	41.09	1	1	3	130	29	1	0	2068	0	1
0	2	119	55	54	40	1	1	3114	12	12	193.62	72.06	18	20	34.51	1	2	3	310	33	0	0	9990	0	0
1	1	157	56	65	29	0	0	3559	10	10	185.75	63.72	15	10	28.77	2	3	3	268	26	1	0	4385	0	0
0	2	212	138	35	54	1	1	1584	25	22	112	61.05	82	45	-1.85	2	1	3	219	29	0	0	21075	0	1
1	2	152	75	51	34	1	1	1415	27	14	47.51	26.45	25	17	25.29	1	2	3	249	33	0	0	4936	0	0
1	2	81	33	59	43	1	1	1201	27	27	38.18	54	22	18	36.98	1	3	3	290	30	0	0	9779	0	0
1	1	109	53	52	34	0	0	3785	14	9	105.76	93.98	14	16	26.47	1	3	2	224	28	1	0	7897	0	1
0	2	133	62	53		0	0	3056	14	18	62.74	80.13	18	13		1	1	3	359	37	0	1	11095	0	0
0	1	218	162	26	70	1	1	3462	13	13	105.55	66.32	77	47	41.74	1	1	3	266	37	0	0	11963	0	1
1	4	157	85	46	64	0	0	3273	19	21	147.32	213.11	31	27	52.66	1	1	3	101	46	1	0	5674	0	0
1	1	152	74	51	55	0	0	4257	12	12	92.58	129.45	15	14	43.33	1	1	3	115	32	0	0	5049	0	1
0	4	288	175	39	61	1	1	2780	12	16	115.72	53.03	75	38	15.35	1	1	3	184	29	1	0	28179	0	1
0	3	173	88	49	40	1	0	2755	18	20	61.54	100.58	23	17	9.11	1	1	3	330	32	1	0	9765	0	0
1	1	114	34	70	19	0	0	2873	11	18	128.4	198.77	2	1	89.19	3	3	3	240	35	0	1	6464	1	1
0	2	158	79	50	80	0	1	3073	14	14	106.67	119.06	31	24	48.25	1	1	3	200	25	0	1	4461	0	1
0	1	182	111	39		0	0	3811	19	19	104.74	125.45	15	13		1	2	3	210	25	0	0	1939	0	1
1	1	127	63	51		0		2233	18	11	165.4	215.74	13	14		2	2	3	281	35	0	0	4371	0	1
1	2	114	27	76	37	0	0	2965	11	15	75.37	72.51	6	7	49.87	1	3	3	297	59	0	0	2247	0	0
0	2	206	85	59	33	0	0	2134	13	13	55.56	79.81	15	9	7.38	1	1	3	410	107	0	0	7078	0	1
1	1	218	163	25	68	1	0	2687	16	15	215.31	105.19	82	55	15.7	1	1	2	196	21	0	0	29081	0	0
0	3	231	95	59	39	0	1	3464	10	12	92.26	45.82	18	11	62.94	1	2	3	102	29	0	0	7161	0	1
1	4	167	75	55	33	0	0	4607	15	22	133.92	96.14	16	14	26.28	2	3	3	364	30	1	0	3306	0	0
0	2	179	88	51	36	1	1	2384	14	16	92.2	42.31	18	11	16.85	1	3	3	91	46	1	0	7760	0	1
0	3	164	103	37	56	1	0	2810	17	19	67.89	38.05	44	29	29.66	1	1	3	97	24	1	0	7967	0	1
1	2	115	45	61	25	0	0	2550	10	14	166.5	177.24	12	12	27.09	3	3	3	133	19	0	0	8111	0	1
0	2	215	112	48	51	1	1	3379	17	17	102.04	45.47	24	17	37.65	1	3	3	141	24	0	0	4400	0	1
1	1	121	61	49	57	1	1	3254	11	10	235.8	254.2	34	36	20.56	2	1	3	200	25	0	1	12127	0	1
0	2	195	105	46	46	1	1	3267	19	21	155.5	221.59	39	25	19.39	2	3	3	220	25	0	0	13232	0	1
1	2	146	67	54	39	0	1	3710	11	10	159.14	67.27	11	9	48.35	3	3	3	395	30	0	0	11802	0	0
1	2	158	82	48	59	1	1	3376	11	12	172.9	68.33	57	41	20	1	1	3	405	45	0	0	10473	0	1
0	2	122	40	67	23	0	0	4104	12	12	142.21	159.96	2	2	54.35	2	3	3	158	26	1	0	750	0	1
0	1	212	84	61	9	1	0	1941	15	18	116.52	86.03	5	4	24.71	1	3	3	263	34	1	0	1213	0	0
1	4	153	98	36	55	1	1	3097	21	26	92.61	44.88	99	65	-29.93	1	1	3	344	24	0	0	21083	0	1
0	3	208	126	39		0	0	2258	16	16	56.88	56.64	83	51		1	1	3	187	50	1	0	13782	0	0
1	3	103	49	53	35	0	0	2202	13	19	174.06	168.57	11	10	47.7	3	3	3	198	18	0	0	1722	0	1
0	2	194	93	52	50	0	0	2501	18	18	75.97	86.07	38	24	33.6	1	3	3	183	18	0	0	8399	0	1
0	2	177	90	49	52	1	0	1984	10	10	90.52	20.17	50	31		2	1	3	141	34	0	0	6731	0	1
1	2	165	85	47	44	0	0	3412	16	16	104.71	160.52	37	23	23.46	1	1	3	132	32	1	0	5711	0	1
0	1	196	89	55	31	1	1	3797	13	12	156.04	153.23	53	33	-8.6	2	1	3	340	20	1	0	8513	0	1
1	1	183	88	52	21	0	0	1029	12	12	138.76	78.2	15	11	44.08	1	3	3	152	72	0	0	2377	0	1
0	1	204	131	35	60	1	0	1668	12	13	176.62	114.04	33	27	72.76	2	1	3	103	44	1	0	9929	0	1
1	1	260	175	33	58	1	0	1683	12	14	186.18	103.36	76	49	12.84	1	1	3	227	27	0	0	5574	0	1
0	2	176	73	58	31	0	0	2376	10	12	165.95	190.67	24	18	17.74	2	3	3	160	35	1	0	5429	0	1
0	1	226	147	35		0		1519	10	12	132.98	99.4	51	35		2	1	3	97	42	0	0	11601	0	1
1	2	150	84	44	40	1	1	1846	11	11	124.61	91.94	34	24	57.39	1	1	3	275	24	0	0	5882	0	1
1	2	228	104	54	44	0	0	1332	17	15	90.23	87.89	16	10	63.22	1	1	3	292	62	0	0	2152	1	0
1	1	128	48	62	57	0	0	1732	12	12	174.01	178.06	18	18	60.14	2	1	3	294	37	0	0	5200	0	0
0	2	208	100	52	24	0	0	921	13	14	80.77	68.97	17	10	32.91	1	3	3	210	25	0	0	6491	0	1
1	2	189	96	49		1	1	1348	13	12	96.57	57.64	39	26		2	3	2	300	45	1	0	11877	0	1
1	3	142	70	51	17	0	0	1395	11	11	120.9	90.48	3	2	81.33	1	3	3	67	25	0	1	544	1	1
1	3	238	151	37	40	1	1	1483	12	13	150.75	140	28	18	28.97	1	3	3	390	22	0	0	8569	0	1
0	2	153	56	63		0	0	3377	19	19	155.88	110.79	17	13		2	2	3	260	36	0	1	1811	0	1
0	2	107	32	71	20	0	0	2366	12	12	226.64	246.05	4	4	80.79	3	1	3	105	34	0	0	1170	0	0
1	1	148	91	38		1	1	1323	10	11	101.19	38.85	29	32		1	1	3	268	39	1	0	8610	0	1
0	2	206	109	47	20	0	0	967	14	14	102.76	104.03	13	8	50.25	3	3	3	99	29	1	0	2028	0	1
1	1	114	49	57	22	0	0	3491	12	12	79.41	100.19	14	12	68.98	1	1	3	145	27	0	0	4547	0	1
0	2	169	69	59	25	0	0	1948	11	13	277.85	163.89	8	8	-42.97	2	1	3	197	22	0	0	3267	1	1
0	2	118	52	56		0	0	1293	11	11	192.86	190	13	15		1	3	3	249	39	0	0	4976	0	1
1	2	151	55	64	34	0	0	3548	12	15	129.24	140.09	15	10	69.14	1	3	3	121	39	1	0	1618	0	0
1	3	194	106	45	41	1	1	2213	17	17	60.98	43.29	39	24	23.6	1	3	3	128	31	0	0	12635	1	1
0	3	140	43	69	32	1	0	3168	12	10	120.04	88.57	17	13	38.68	2	3	3	220	50	1	0	5330	0	1
1	1	135	45	67	59	0	0	2718	11	15	133.5	66.9	12	13	67.52	1	3	3	105	30	0	1	2723	0	0
0	1	173	97	44		0		1934	16	16	130.65	120.18	8	5		2	3	3	105	22	0	0	880	0	1
1	1	168	78	54	40	1	0	3004	12	14	158.42	228.34	38	25	18.18	3	3	3	298	33	1	0	5226	0	0
0	1	174	102	41	71	1	1	4205	20	30	165.83	106.33	68	54	24.79	3	1	3	320	35	0	0	13731	0	0
0	1	169	70	58	39	1	0	4436	16	18	112.34	129.61	17	16	10.65	2	3	3	258	18	0	0	4517	0	1
0	2	177	98	44	54	1	1	3427	11	14	134.87	40.32	63	41	22.95	1	1	3	205	24	1	0	12218	0	1
1	3	161	51	68	27	0	0	3942	19	19	208.14	169.23	8	7	79.55	1	1	3	113	31	0	1	1613	0	0
1	1	192	77	60	32	0	0	3441	16	20	102.51	89.29	20	13	41.27	1	3	3	95	33	1	0	4427	0	0
0	2	178	84	53	38		0	2202	29	29	78.78	106.6	17	11		1	3	3	131	44	1	0	6959	0	1
1	4	220	133	40		1		2529	19	19	80.07	49.01	59	28		2	3	3	329	31	0	0	20808	0	1
0	1	177	66	63	45	1	1	1272	11	12	124	65.71	31	26	26.34	1	3	3	216	29	0	0	6260	0	0
1	3	198	81	59	35	0	0	1501	13	19	56.09	51.2	38	31		2	3	3	214	32	0	0	5611	0	1
0	2							2508	11	14	147.73	169.35				3	1	3	420	25	1	0	9866	0	1
1	2	174	58	67	30	0	0	2320	14	14	117.49	128.03	6	5	71.57	1	1	3	96	34	0	1	1302	0	0
0	1	196	118	39		1		2136	16	11	105.42	72.06	82	39		1	1	3	105	42	0	0	14416	0	1
1	4	208	129	38	68	1	1	2234	14	14	56.9	49.87				3	1	3	145	30	0	0	13552	0	1
0	3	200	111	44	52	0	0	2381	17	17	42.86	71.54	40	28	17.12	1	1	3	253	32	0	1	5277	0	1
1	1	266	117	56	34	0	0	3591	13	13	62.45	59.26	15	10	49.55	3	3	3	172	37	1	0	5176	0	1
0	1	110	55	50				1400	10	12	134.95	138.52				1	3	3	290	30	0	0	12984	0	1
1	4	194	122	37	42	0	0	1690	11	13	189.54	240.38	26	20	27.62	1	3	3	292	21	0	0	11848	0	1
0	2	101	53	48		1		3456	12	11	163.39	168.25	40	29		2	1	3	103	28	1	0	11452	0	0
1	3	199	66	67	31	0	0	2441	15	12	117.37	118.65	13	10	53.67	2	3	3	218	38	0	0	2613	0	1
0	4	140	40	72	45	1	1	1092	9	10	140.34	119	32	16	47.99	1	3	3	135	20	0	1	3794	0	1
0	3	257	186	28	90	1	1	2718	18	13	52.92	70.87	120	60	32.3	1	1	2	275	35	1	0	22421	0	1
1	1	190	100	47	42	0	0	1997	14	15	58.42	52.47	20	14	33.96	1	3	2	186	47	0	1	6011	0	0
0	1	175	81	53			0	3126	17	17	68.03	41.76				1	3	3	192	23	1	0	9894	0	1
1	3	231	119	48	61	1	1	4035	13	17	71.78	72.68	53	30	34.59	3	1	3	242	32	1	0	9860	0	0
0	3	94	41	56	45	0	0	646	14	17	35.54	35.45	17	14	43.3	2	3	3	125	33	0	0	2329	0	1
0	2	210	141	33		1	1	2205	16	16	68.2	47.23	83	59		1	1	3	190	25	1	0	15038	0	1
0	2	243	151	38	55	1	1	2874	17	19	58.51	51.08	50	30	38.35	1	1	3	146	32	0	0	11673	0	0
1	1	142	52	63	39	0	0	2489	18	20	114.69	60.13	20	16	35.53	1	3	3	112	20	0	0	3260	0	1
0	1	106	49	54	60	1	0	3330	11	11	171.79	158.02	18	24	41.86	1	1	3	85	21	0	0	5469	0	1
1	2	279	133	52		1	0	2073	23	23	88.93	60.74	20	12		1	3	3	422	24	0	0	6910	0	1
1	8	188	84	56	50	0	0	2573	16	13	120.4	167.31	19	13	56.63	1	1	3	171	51	0	0	4446	0	0
0	1	183	106	42	38	1	0	2833	14	16	148.55	93.42	32	25	32.71	1	2	3	137	16	0	0	9477	0	1
1	2	197	96	51	44	0	0	3975	13	15	117.05	139.07	44	30	33.71	1	1	3	280	32	1	0	9426	0	1
0	1	181	90	50	32	1	0	1878	14	14	142.92	110.27	21	17	3.47	3	3	3	155	23	0	0	3332	0	0
0	2	135	81	40		1	1	1196	13	14	170.77	56.2	62	50		3	1	2	235	29	0	0	12222	0	1
1	1	180	75	59	41	1	0	1923	13	13	79.03	37.89	26	19	31.6	2	2	3	283	23	0	0	10453	0	0
1	2	217	127	42	68	1	1	189	14	14	51.24	34.27	65	34	23.26	1	1	3	140	25	1	0	11022	0	0
0	2	140	61	56	34	0	0	3450	17	19	73.14	77.82	13	15	34.31	1	3	3	265	33	1	1	3443	0	0
0	2	127	67	47	68	1	1	3151	18	20	150.48	95.75	35	33	24.48	1	1	3	85	45	1	0	2497	0	0
1	2	154	77	50		0		2237	14	15	90.31	60.71	6	6		1	3	3	94	47	0	0	1602	0	0
1	2	156	70	55	18	0	0	997	17	17	95.21	202.46	3	2	33.89	1	2	3	197	27	0	0	2573	0	0
0	3	134	35	74	30	0	0	2865	13	11	146.31	87.27	5	5	61.87	3	3	3	72	25	0	0	2124	0	1
1	1	215	142	34	54	1	0	2663	13	8	74.72	15.45	74	47	9.31	1	1	3	217	30	0	0	16208	1	0
1	2	136	70	49	36	0	0	3519	18	18	92.19	94.83	21	18	31.32	1	1	3	359	34	0	0	2859	0	1
0	2	150	64	58	70	1	1	1338	16	14	76.47	74.65	36	33	23.14	2	1	3	84	19	0	0	11539	0	0
1	1	181	97	46		1		2283	13	13	35.33	19.97	22	16		1	1	3	156	36	1	1	7843	1	1
0	2	146	36	75	32	1	1	2329	12	12	81.75	61.74	12	12	35	1	3	3	89	29	1	0	3212	0	0
1	1	193	85	56		0		3173	16	18	262.7	302.48	3	3		1	3	3	132	27	1	0	1075	0	1
0	2	197	70	64	17	0	0	3232	15	17	162.55	155.73	5	3	70.59	1	3	3	131	24	1	0	698	0	0
0	3	130	53	59	35	0	0	1909	12	14	109.09	126.56	10	10	43.19	1	3	3	91	26	0	0	1835	1	1
1	1	174	95	45	36	0	0	2171	12	16	173.58	116.1	16	12	39.23	1	1	3	156	31	1	0	4836	0	1
0	2	150	48	68	38	1	1	3490	11	14	77.4	12.76	10	8	40.85	1	2	3	283	38	1	0	4635	0	1
1	1	226	102	55	23	0	0	1960	21	21	30.53	14.64	9	8	74.89	3	3	3	140	40	1	0	2864	0	1
1	1	203	83	59	21	0	0	1185	19	19	11.51	19.92	7	5	53.17	1	2	3	240	52	1	0	891	0	0
0	2	143	46	68	25	0	0	2293	17	17	154.46	158.58	7	9	66.94	1	1	2	85	30	0	0	1089	0	0
0	2	254	118	54	15	0	0	3944	17	18	89.42	59.15	14	10	6.9	1	3	3	205	40	1	0	4483	0	0
0	1	177	76	57	26	1	0	2632	15	19	83.37	26.19	25	19	0	2	3	3	282	28	0	0	6282	0	1
1	2	223	125	44	48	0	0	3638	21	21	50.1	47.4	29	16	39.87	1	1	3	178	68	0	0	5540	0	1
0	1	193	83	57	25	1	0	2555	20	18	77.62	31.98	11	9	24.39	1	3	3	281	21	0	0	1678	0	0
1	2	192	90	53	30	0	0	2776	16	16	47.66	24.89	38	25	-11.45	1	3	3	212	42	0	0	6610	0	1
0	3	203	111	46	38	0	0	1947	15	17	31.71	28.87	25	17	36.55	1	1	3	140	30	1	0	4884	0	1
1	1	208	94	55	37	0	0	2746	15	19	118.61	74.38	37	18	36.73	1	2	3	217	38	1	0	6761	0	1
0	3	117	42	64	14	0	0	3236	14	16	142.2	150.66	11	14	1.43	1	3	3	406	46	0	0	823	0	1
1	3	147	51	65	34	0	0	3273	10	13	122.02	100	8	7	58.11	3	3	3	141	54	0	0	2840	0	0
1	3	120	47	60	43	1	1	906	9	9	70.65	56.54	30	33	6.79	1	2	3	343	28	0	0	11770	0	1
0	3	381	326	15		1		813	40	40	90.65	90.95	26	12		1	1	3	257	25	0	0	5380	1	0
1	4	169	95	44	63	0	1	968	14	15	106.73	95.17	33	30	27.36	1	1	3	82	26	0	1	5350	0	1
1	2	220	129	42	39	0	0	2789	19	21	104.24	114.02	9	5	32.74	1	1	3	175	65	0	0	1935	0	1
0	2	178	107	40	44	0	0	3279	11	12	105.95	94.3	18	14	14.22	2	1	3	179	19	0	0	2452	0	1
0	1	162	107	34	50	1	1		13	16	214.43	100	65	36	36.31	1	1	2	187	32	0	0	5825	0	1
0	4	158	72	54	48	1	0	4739	20	22	250.26	156.07	15	12	39.83	1	3	2	71	24	0	0	1826	0	0
1	2	206	153	26	53	1	0	2335	14	14	129.46	45.06	53	29	-4.68	1	1	3	190	31	0	0	20138	0	1
1	1	156	64	59	44	1	1	3312	10	12	82.16	41.06	29	18	11.7	1	3	3	325	41	0	0	2999	0	0
1	3	215	139	36	51	1	1	3274	18	18	102.04	51.91	92	55	3.91	2	1	3	145	37	0	0	17325	1	1
1	1	166	106	36	48	1	0	3085	10	12	86.82	71.09	27	25	-0.41	1	1	3	88	31	0	0	8709	0	1
1	1	151	74	51	42	0	0	2736	12	11	105.79	138.52	5	3		1	1	3	108	38	0	0	1401	0	1
1	2	150	82	45	46	1	0	3738	11	13	100.4	48.49	21	12	76.64	2	1	2	195	50	0	0	4900	0	0
0	2	169	101	40	41	1	1	838	14	14	145.56	69.63	40	36	-8.09	3	1	3	157	22	0	0	23830	0	0
0	3	154	112	27	69	1	1	924	11	10	134.8	84.91	75	67	17.32	1	1	3	338	23	0	0	18400	0	1
1	1	163	82	49	51	1	1	1185	10	9	122.65	148.6	39	32	-22.68	3	1	3	138	35	0	0	3458	0	1
0	1	238	140	41	35	0	0	3024	20	18	105.68	118.42	23	12	55.68	1	1	3	100	41	0	0	6017	0	1
1	1	210	134	36	69	1	1	2528	20	35	84.34	44.13	67	47	36.44	1	1	3	300	26	0	0	27549	0	1
0	2	215	116	46	35	1	1	2558	13	16	81.45	76.59	21	12	13.33	1	1	3	168	28	0	1	5262	0	0
0	1	197	114	42	37	1	1	2703	18	18	92.58	79.3	24	13	23.06	1	3	3	126	29	0	1	7111	0	1
1	4	154	68	56	44	1	1	744	16	16	25	43.75	17	14	35.93	1	3	3	127	46	0	0	9270	0	1
1	3	163	58	64	35	1	1	3482	9	10	92.74	107.8	30	22	59.09	1	3	3	310	20	0	0	7741	0	1
0	4	176	100	43	43	1	1	562	20	20	60.85	22	41	37	-4.62	1	3	3	81	21	0	0	7270	0	1
1	2	144	67	53	40	1	1	661	11	13	82.91	39.69	35	34	16.5	2	2	3	73	38	0	0	9550	0	0
1	3	145	84	42	55	1	1	972	13	13	103.14	119.05	50	37	35.75	1	1	3	160	30	0	0	7400	0	1
0	4	216	107	50	29	0	1	773	21	22	106.85	152.63	21	16	12.63	1	3	3	282	27	0	0	2550	0	0
0	1	134	68	50	28	0	0	917	11	17	151.85	71.26	22	20	-9.75	1	2	3	315	49	0	0	9145	0	1
1	2	168	71	58	47	1	1	2268	16	14	73.52	14.59	17	15	33.12	1	1	3	217	23	0	0	7194	0	1
0	1	163	119	27	37	0	0	1952	13	17	55.11	40.72	29	22	23.45	3	3	3	210	30	0	0	6241	0	0
0	2	241	122	49	46	1	0	4063	15	15	72.64	73.27	28	14	37.93	1	3	3	205	26	0	0	5302	0	1
1	2	148	74	50	38	1	1	3140	16	16	116.5	3.56	25	24	27.06	1	3	3	275	35	0	0	5848	0	1
1	2	109	58	47	47	1	1	2775	15	17	34.76	34.84	29	23	12.23	3	1	3	298	30	0	0	9674	0	1
1	3	114	52	54	23	0	0	4180	10	10	154.46	203.56	5	6	53.54	1	3	3	135	30	0	0	3520	0	0
0	2	140	62	56	33	0	0	3638	22	26	110.53	133.17	5	5	47.69	1	3	3	113	19	0	0	2703	0	1
0	3	140	31	78	34	0	0	2924	18	18	119.61	117.68	15	12	17.44	1	3	3	322	35	0	0	2283	0	0
0	3	103	40	61	35	0	0	3374	15	20	144.67	87.6	13	20	20.69	1	3	3	342	35	0	0	5297	0	0
0	4	137	52	62	28	0	0	4576	11	14	202.01	178.83	4	3	47.1	1	3	3	289	49	0	0	3431	1	1
1	1	113	76	33	50	0	0	2909	14	11	195.4	152.45	33	34	39.48	1	1	3	171	29	0	0	27718	0	0
1	2	116	51	57	48	0	0	3480	12	12	196.93	232.09	8	6	79.58	1	1	3	237	37	0	0	1951	0	1
1	2	163	45	72	20	0	0	1919	14	19	103.5	61.29	12	8	74.37	1	3	3	92	37	0	1	4349	1	1
0	1	167	78	54	47	0	0	3408	14	14	118.07	77.1	11	9	48.19	1	3	3	315	40	0	0	3703	0	0
0	1	136	47	65	21	0	0	1985	13	13	70.38	110.57	7	4	53.59	1	3	3	137	41	0	0	400	0	1
1	3	187	92	51	42	1	1	850	13	13	93.13	74.56	48	29	10.34	3	1	3	265	35	0	0	7760	0	0
0	1	223	145	35	44	1	1	907	17	48	130.82	63.48	20	13	23.64	1	1	3	146	40	0	0	4340	0	1
1	3	118	77	35	78	0	1	770	14	18	157.24	106.45	34	38	36.02	3	1	3	375	35	0	0	13540	0	1
0	4	127	43	66	43	0	0	614	21	21	74.8	50.4	24	19	33.8	1	1	3	248	68	0	0	1900	0	0
0	5	171	84	51	34	0	0	786	18	18	84.72	71.7	8	7	22.12	2	3	3	111	26	0	0	3300	0	1
1	2	115	41	65	52	0	0	986	15	15	154.03	155.15	18	14	26.45	2	2	3	111	41	0	0	3170	0	0
0	3	122	45	63	41	0	0	1408	16	20	241.31	216.11	19	19	-6.04	3	3	3	182	34	0	0	6840	0	1
1	2	258	151	42	56	1	1	647	23	23	84.76	30.92	41	19	28.39	2	1	3	94	32	0	0	16218	0	1
1	5	174	82	53	54	1	0	4212	11	14	105.05	66.87	15	11	33.77	3	1	3	69	37	0	0	4647	0	0
1	2	191	60	69	52	0	0	2532	13	13	64.02	69.21	34	18	0.39	1	1	3	282	46	0	0	4702	0	1
0	2	183	106	42	46	1	1	3926	15	16	124.83	47.25	50	29	10.99	2	2	3	122	20	0	0	12595	0	1
1	2	201	99	51	40	0	0		17	18	129.4	131.17	17	11	50.87	2	1	3	95	30	0	0	1260	0	0
0	4	82	42	49	56	0	1	3248	10	11	46.21	59.88	18	17	45.92	1	1	3	125	50	0	0	7247	0	1
0	2	173	81	53	46	1	0	2660	17	16	78.62	91.6	32	20	25.16	1	1	3	224	48	0	0	7135	0	1
1	2	208	101	51	36	0	1	1341	12	12	38.04	51.5	25	15	21.35	1	1	3	115	46	0	0	6487	0	1
0	5	152	84	45	55	1	1	2934	14	25	74.72	52.79	32	22	24.91	1	1	3	148	28	0	0	12738	0	0
0	1	124	66	47	49	1	0	2888	16	15	247.92	152.53	21	18	18.03	1	1	3	112	54	0	0	6064	0	1
0	2	156	82	48	39	0	0	2520	14	14	83.66	111.54	18	11	35.79	1	1	3	82	35	0	1	1403	1	0
0	1	248	201	19	73	1	1	3155	12	14	89.7	77.32	49	27	10.76	2	1	3	111	43	0	0	15346	0	0
0	3	175	81	54	55	1	1	3467	10	10	113.17	1.72	42	29	17.34	1	2	3	204	23	0	0	11491	0	1
0	3	194	104	46	55	1	1	2317	16	16	97.08	100.28	30	18	37.79	2	1	3	154	49	0	0	11816	0	1
0	2	191	57	70	20	0	0	2918	14	14	98.07	128.72	1	0	100	1	3	3	125	36	0	0	750	0	1
1	1	179	106	41	58	1	0	2583	12	12	85.2	85.54	56	36	25.52	1	1	3	198	28	0	0	16860	0	0
1	2	178	87	51	74	1	1	2824	13	13	63.03	43.43	55	28	34.37	1	1	3	198	36	0	0	12988	0	1
0	1	107	23	79	44	0	0	2715	12	14	140.57	46.01	2	3	74.55	2	2	3	113	27	0	0	1338	0	1
0	3	250	153	39	42	1	0	2908	20	20	73.58	20.04	49	22	23.21	1	1	3	306	36	0	0	5485	0	1
0	3	184	132	28		1	1	2794	16	16	105.74	32.89	128	60		1	1	3	310	40	0	0	27187	0	1
0	1	188	77	59	35	1	1	3733	11	12	104	41.51	36	24	12.75	2	3	3	248	53	0	0	8907	0	1
1	2	205	118	42	71	1	1	2851	20	20	71.55	67.68	40	29	24.19	1	1	3	114	31	0	0	11392	0	1
1	3	170	75	56	47	0	0	3651	10	10	92.91	61.22	26	15	23.45	3	2	3	149	26	0	0	6508	0	1
1	1	126	58	54		0	1	3527	17	15	127.99	149.34	16	12		1	1	3	155	29	0	0	5826	0	0
